# Supplementary material for: Characteristics of Composite Deprivation Indices Used in Public Health: A Scoping Review Protocol
Source: Int J Environ Res Public Health. 2022 Aug 24;19(17):10565. doi: 10.3390/ijerph191710565 (PMC9518044; doi:10.3390/ijerph191710565)
Supplement: Supplementary file 1 [file ijerph-19-10565-s001.zip]

Archive with 1 entries (1 files):
- ijerph-1847322-SI.pdf
